# Supplementary material for: Assessment of a PK/PD Target of Continuous Infusion Beta-Lactams Useful for Preventing Microbiological Failure and/or Resistance Development in Critically Ill Patients Affected by Documented Gram-Negative Infections
Source: Antibiotics (Basel). 2021 Oct 27;10(11):1311. doi: 10.3390/antibiotics10111311 (PMC8615220; doi:10.3390/antibiotics10111311)
Supplement: Supplementary file 1 [file antibiotics-10-01311-s001.zip]

Archive with 1 entries (1 files):
- antibiotics-1424715-supplementary.pdf
